# Supplementary material for: Gold(I) Complexes of ImPyDippDipp and ImPyMesMes: Biaryl L‑Shaped N‑Heterocyclic Carbene Analogues of IPr and IMes
Source: Organometallics. 2025 May 15;44(10):1100–7. doi: 10.1021/acs.organomet.5c00093 (PMC12333412; doi:10.1021/acs.organomet.5c00093)
Supplement: Supplementary file 2 [file om5c00093_si_002.xyz]

ImPyDippDipp
Energy: -1313.994592 au
Sum of electronic and thermal Energies: -1313.348659 au
Geometry:
 C                  0.26964400    0.00000300    0.04461300
 C                  1.45613100   -0.00000500    2.03556900
 H                  2.34187700   -0.00000100    2.64664300
 C                  0.13330700   -0.00002300    2.37951700
 C                 -0.59112800   -0.00004500    3.60363600
 H                 -0.04747300   -0.00004900    4.54028000
 C                 -1.95118400   -0.00006100    3.55928100
 H                 -2.52971900   -0.00007900    4.47541900
 C                 -2.63718800   -0.00005500    2.29995000
 H                 -3.71898200   -0.00006700    2.27669500
 C                 -1.96944500   -0.00003300    1.11335000
 C                 -2.66910300   -0.00002300   -0.20862400
 C                 -3.02219100   -1.22696200   -0.80730100
 C                 -3.75089100   -1.20260400   -1.99961000
 H                 -4.03466300   -2.13580900   -2.47331300
 C                 -4.11645900   -0.00000800   -2.59176500
 C                 -3.75094000    1.20258100   -1.99956500
 H                 -4.03475000    2.13579200   -2.47323400
 C                 -3.02224100    1.22692400   -0.80725600
 C                 -2.63257200    2.56895600   -0.19585300
 H                 -2.01591500    2.36970900    0.68355700
 C                 -3.86644000    3.35506500    0.28534600
 H                 -3.56238900    4.29265300    0.76101800
 H                 -4.52998000    3.60384900   -0.54820100
 H                 -4.44596900    2.77877700    1.01144500
 C                 -1.78017700    3.40893600   -1.16410000
 H                 -1.44104400    4.32659100   -0.67341500
 H                 -0.90249800    2.84899400   -1.49318300
 H                 -2.34857000    3.70079200   -2.05205400
 C                 -2.63247100   -2.56900000   -0.19594500
 H                 -2.01581900   -2.36976000    0.68347000
 C                 -1.78004900   -3.40891700   -1.16422200
 H                 -1.44088200   -4.32657600   -0.67356700
 H                 -2.34843400   -3.70076500   -2.05218500
 H                 -0.90239100   -2.84893300   -1.49328800
 C                 -3.86631100   -3.35516800    0.28523100
 H                 -3.56222600   -4.29276200    0.76087000
 H                 -4.44585900   -2.77892500    1.01134900
 H                 -4.52984400   -3.60394800   -0.54832300
 N                 -0.57158100   -0.00001700    1.14337100
 N                  1.49603300    0.00001000    0.64552900
 C                  2.74045200    0.00002700   -0.08738000
 C                  3.33253000    1.23185200   -0.41911000
 C                  4.55668900    1.20330600   -1.09442000
 H                  5.03752700    2.13635400   -1.36552800
 C                  5.16631700    0.00006000   -1.42761600
 H                  6.11609700    0.00007300   -1.95133400
 C                  4.55673200   -1.20320300   -1.09440100
 H                  5.03760400   -2.13623700   -1.36549600
 C                  3.33257400   -1.23178100   -0.41909200
 C                  2.68934900    2.57090900   -0.07747500
 H                  1.73233700    2.36916600    0.40537500
 C                  2.39176300    3.39113100   -1.34621700
 H                  1.86820300    4.31568600   -1.08586200
 H                  3.31045100    3.66697500   -1.87225600
 H                  1.76289900    2.82691500   -2.03829400
 C                  3.54886800    3.37635600    0.91513000
 H                  3.04436000    4.30879500    1.18556000
 H                  3.73100700    2.81203800    1.83359900
 H                  4.52071400    3.63664700    0.48532600
 C                  2.68943900   -2.57085700   -0.07743900
 H                  1.73241000   -2.36914000    0.40539000
 C                  2.39190800   -3.39112100   -1.34616600
 H                  1.86837700   -4.31568800   -1.08579800
 H                  1.76303700   -2.82694600   -2.03827100
 H                  3.31061600   -3.66694600   -1.87218000
 C                  3.54897300   -3.37624600    0.91520100
 H                  3.04449800   -4.30870000    1.18564200
 H                  4.52083700   -3.63650500    0.48541900
 H                  3.73107100   -2.81190000    1.83366100
 H                 -4.68298100   -0.00000200   -3.51684300

ImPyMesMes
Energy: -1078.066529 au
Sum of electronic and thermal Energies: -1077.599384 au
Geometry:
 N                 -0.61187100    1.33420800   -0.00000100
 N                  1.44931200    0.81779000   -0.00000100
 C                  0.21836200    0.23006000   -0.00000100
 C                  6.34397400   -2.18897000    0.00000200
 H                  6.94936400   -1.97767400    0.88455600
 H                  6.94936500   -1.97767200   -0.88455200
 H                  6.12782600   -3.26299400    0.00000000
 C                 -2.70112900   -0.01222900   -0.00000100
 C                  3.25529800   -0.29619400    1.22432300
 C                 -3.74087000   -1.83135700    1.19657900
 H                 -4.00708600   -2.29997100    2.13955300
 C                 -2.00896000    1.30975400   -0.00000100
 C                  4.45334800   -1.01411200    1.19839100
 H                  4.91445800   -1.29386600    2.14080400
 C                  2.60082800    0.06385100    2.53488500
 H                  2.46012100    1.14385000    2.63455800
 H                  3.20706500   -0.27885100    3.37500900
 H                  1.61172500   -0.39579100    2.61160600
 C                  2.67462400    0.05862400    0.00000000
 C                 -3.04418500   -0.62155600   -1.21987500
 C                 -2.65238100   -0.00339800   -2.54071000
 H                 -3.01190100   -0.60943000   -3.37434200
 H                 -1.56402800    0.07422600   -2.62451800
 H                 -3.05883700    1.00533600   -2.65477300
 C                 -3.04418700   -0.62155400    1.21987400
 C                  3.25530000   -0.29619300   -1.22432200
 C                 -3.74086800   -1.83135900   -1.19657900
 H                 -4.00708300   -2.29997400   -2.13955300
 C                  5.06715400   -1.38276900    0.00000100
 C                  1.42291700    2.20961400    0.00000000
 H                  2.31440000    2.81273900    0.00000100
 C                 -2.65238500   -0.00339400    2.54070900
 H                 -3.05884300    1.00534000    2.65477100
 H                 -1.56403200    0.07423200    2.62451800
 H                 -3.01190500   -0.60942600    3.37434100
 C                 -0.61679500    3.79176400    0.00000000
 H                 -0.06957700    4.72638800    0.00000100
 C                 -2.67152400    2.49865700   -0.00000100
 H                 -3.75380100    2.48147000   -0.00000100
 C                  4.45334900   -1.01411100   -1.19839000
 H                  4.91446000   -1.29386500   -2.14080200
 C                 -4.09821500   -2.45371000    0.00000000
 C                 -1.97730400    3.75408100    0.00000000
 H                 -2.55047800    4.67367600    0.00000000
 C                  0.10268500    2.56437700    0.00000000
 C                  2.60083100    0.06385300   -2.53488500
 H                  1.61172800   -0.39579000   -2.61160700
 H                  3.20706900   -0.27884900   -3.37500900
 H                  2.46012400    1.14385200   -2.63455800
 C                 -4.82003400   -3.77991400    0.00000100
 H                 -5.45174300   -3.89068100   -0.88466400
 H                 -5.45174200   -3.89068100    0.88466600
 H                 -4.10774500   -4.61246700    0.00000000

(ImPyDippDipp)AuCl
Energy: -1910.131924 au
Sum of electronic and thermal Energies: -1909.478870 au
Geometry:
 C                  0.34834800   -0.00001200    0.69220700
 C                  1.50926700   -0.00004500    2.65520400
 H                  2.38813900   -0.00005800    3.27482200
 C                  0.18266400   -0.00004900    2.98720500
 C                 -0.51884900   -0.00006800    4.22166300
 H                  0.04826800   -0.00008200    5.14375100
 C                 -1.87752500   -0.00006800    4.20155000
 H                 -2.44386700   -0.00008200    5.12476600
 C                 -2.57392400   -0.00004900    2.95211500
 H                 -3.65559200   -0.00005100    2.94331800
 C                 -1.93787800   -0.00003100    1.74778600
 C                 -2.71067100   -0.00001400    0.46731500
 C                 -3.12002700   -1.23017500   -0.09199000
 C                 -3.94839900   -1.20321700   -1.21581400
 H                 -4.26848500   -2.13443700   -1.66832900
 C                 -4.35940700    0.00001500   -1.77452300
 C                 -3.94840400    1.20323300   -1.21577800
 H                 -4.26849500    2.13446500   -1.66826500
 C                 -3.12003200    1.23016100   -0.09195400
 C                 -2.69639000    2.57217700    0.49852200
 H                 -1.94232500    2.37876700    1.26655200
 C                 -3.87834900    3.27659600    1.19205800
 H                 -3.55252300    4.21810800    1.64484200
 H                 -4.67293200    3.50638700    0.47628300
 H                 -4.31015500    2.65284600    1.97927500
 C                 -2.04583700    3.49258700   -0.55007700
 H                 -1.66337000    4.39849700   -0.06991200
 H                 -1.21759100    2.99234900   -1.05635000
 H                 -2.76285300    3.80474800   -1.31418600
 C                 -2.69637300   -2.57220900    0.49843700
 H                 -1.94232800   -2.37882000    1.26649200
 C                 -2.04578400   -3.49255800   -0.55019300
 H                 -1.66331600   -4.39848800   -0.07006500
 H                 -2.76277800   -3.80468800   -1.31433400
 H                 -1.21753300   -2.99228400   -1.05642200
 C                 -3.87833200   -3.27668100    1.19191800
 H                 -3.55249800   -4.21820800    1.64466400
 H                 -4.31016500   -2.65297500    1.97915600
 H                 -4.67289900   -3.50645400    0.47611800
 N                 -0.52925400   -0.00003000    1.75761700
 N                  1.57763600   -0.00002200    1.27875000
 C                  2.83803500   -0.00001100    0.56168700
 C                  3.43059700    1.23525700    0.24710900
 C                  4.66711500    1.20423400   -0.40382500
 H                  5.15193700    2.13640600   -0.66913200
 C                  5.28078500    0.00000700   -0.72508800
 H                  6.23820000    0.00001500   -1.23416100
 C                  4.66711500   -1.20422900   -0.40386000
 H                  5.15193600   -2.13639400   -0.66919500
 C                  3.43059700   -1.23527100    0.24707200
 C                  2.77968300    2.57500600    0.57180600
 H                  1.81775600    2.37856000    1.04893700
 C                  2.49284400    3.38378300   -0.70725500
 H                  1.96182200    4.30710800   -0.45815000
 H                  3.41749700    3.66135800   -1.22118000
 H                  1.87783200    2.81234400   -1.40571500
 C                  3.62671500    3.38907200    1.56833100
 H                  3.11638900    4.32173200    1.82575200
 H                  3.80320400    2.83295800    2.49320400
 H                  4.60110700    3.64988300    1.14563600
 C                  2.77968000   -2.57502900    0.57172500
 H                  1.81775300   -2.37859800    1.04886200
 C                  2.49284000   -3.38376200   -0.70736400
 H                  1.96181600   -4.30709500   -0.45829000
 H                  1.87782900   -2.81229800   -1.40580400
 H                  3.41749300   -3.66132100   -1.22129800
 C                  3.62671000   -3.38913000    1.56822200
 H                  3.11638300   -4.32179900    1.82561000
 H                  4.60110200   -3.64992700    1.14551900
 H                  3.80319900   -2.83304900    2.49311500
 H                 -4.99274500    0.00002700   -2.65449100
 Cl                -0.21755600    0.00008300   -3.58749700
 Au                 0.04154000    0.00003000   -1.29270600

(ImPyMesMes)AuCl
Energy: -1674.205009 au
Sum of electronic and thermal Energies: -1673.730693 au
Geometry:
 N                  0.48927700    2.01462900   -0.00004300
 N                 -1.59586500    1.45135000   -0.00004400
 C                 -0.34445200    0.91583600   -0.00002200
 C                 -6.47288000   -1.57681100   -0.00001100
 H                 -7.07932500   -1.37165400   -0.88502100
 H                 -7.07934300   -1.37160600    0.88497600
 H                 -6.24346600   -2.64775700    0.00002100
 C                  2.70007200    0.80131900   -0.00000200
 C                 -3.39562600    0.32837900   -1.22758700
 C                  3.91846100   -0.89993600   -1.19697000
 H                  4.22212500   -1.34682600   -2.13847100
 C                  1.89727600    2.05731800   -0.00003500
 C                 -4.59201200   -0.39029700   -1.19909300
 H                 -5.05213800   -0.67244700   -2.14075500
 C                 -2.74067200    0.68049300   -2.53975900
 H                 -2.51550300    1.74802400   -2.61288200
 H                 -3.38916600    0.41352400   -3.37519200
 H                 -1.79713300    0.13929100   -2.65738300
 C                 -2.81791200    0.67628500   -0.00003500
 C                  3.11336700    0.23858000    1.22283400
 C                  2.67997300    0.82430000    2.54590100
 H                  3.10749500    0.25905000    3.37540700
 H                  1.59097700    0.79533400    2.65283100
 H                  2.99056200    1.86768000    2.65222300
 C                  3.11337600    0.23852100   -1.22280700
 C                 -3.39564400    0.32843400    1.22752500
 C                  3.91845300   -0.89987800    1.19705800
 H                  4.22210900   -1.34672200    2.13858300
 C                 -5.20286200   -0.76171000   -0.00002000
 C                 -1.58299200    2.83098800   -0.00007500
 H                 -2.48635500    3.41480200   -0.00009400
 C                  2.67998900    0.82417500   -2.54590600
 H                  2.99057000    1.86755300   -2.65227400
 H                  1.59099500    0.79519300   -2.65284400
 H                  3.10752400    0.25889000   -3.37538100
 C                  0.38548300    4.47460300   -0.00009800
 H                 -0.21509300    5.37529400   -0.00012200
 C                  2.48850200    3.28361100   -0.00005900
 H                  3.57026100    3.31502100   -0.00005300
 C                 -4.59202900   -0.39024300    1.19904500
 H                 -5.05216900   -0.67235000    2.14071300
 C                  4.32085200   -1.49281500    0.00006000
 C                  1.74412700    4.50566700   -0.00009100
 H                  2.27454900    5.45004700   -0.00010800
 C                 -0.27036400    3.21489000   -0.00007400
 C                 -2.74070800    0.68060700    2.53969000
 H                 -1.79717300    0.13940800    2.65735300
 H                 -3.38921600    0.41367900    3.37512500
 H                 -2.51553700    1.74814100    2.61276700
 C                  5.12245500   -2.76977300    0.00009400
 H                  5.75783500   -2.84434400    0.88576400
 H                  5.75785400   -2.84437800   -0.88556000
 H                  4.45027100   -3.63418200    0.00010300
 Cl                 0.43242000   -3.33185900    0.00008400
 Au                 0.04769700   -1.05321700    0.00002600
